# Supplementary material for: Novel Flurbiprofen Derivatives as Antioxidant and Anti-Inflammatory Agents: Synthesis, In Silico, and In Vitro Biological Evaluation
Source: Molecules. 2024 Jan 12;29(2):385. doi: 10.3390/molecules29020385 (PMC10818523; doi:10.3390/molecules29020385)
Supplement: Supplementary file 1 [file molecules-29-00385-s001.zip]

Archive with 1 entries (1 files):
- molecules-2773879-supplementary.pdf
